# Supplementary material for: Generation and Characterization of Novel iPSC Lines from a Portuguese Family Bearing Heterozygous and Homozygous GRN Mutations
Source: Biomedicines. 2022 Aug 6;10(8):1905. doi: 10.3390/biomedicines10081905 (PMC9405606; doi:10.3390/biomedicines10081905)
Supplement: Supplementary file 1 [file biomedicines-10-01905-s001.zip]

Archive with 1 entries (1 files):
- biomedicines-1828824-supplementary.pdf
